# Supplementary material for: High levels of endemism and local differentiation in the fungal and algal symbionts of saxicolous lecideoid lichens along a latitudinal gradient in southern South America
Source: Lichenologist (Lond). 2020 Jul 29;52(4):287–303. doi: 10.1017/S0024282920000225 (PMC7396322; doi:10.1017/S0024282920000225)
Supplement: Supplementary file 1 [file S0024282920000225sup001.zip]

Archive with 3 entries (2 files):
- S0024282920000225sup001/S1_200520.pdf
- S0024282920000225sup001/S2_150520.pdf
- S0024282920000225sup001/
